# Supplementary material for: Deep Learning Based Prediction of Gas Chromatographic Retention Indices for a Wide Variety of Polar and Mid-Polar Liquid Stationary Phases
Source: Int J Mol Sci. 2021 Aug 25;22(17):9194. doi: 10.3390/ijms22179194 (PMC8430916; doi:10.3390/ijms22179194)
Supplement: Supplementary file 1 [file ijms-22-09194-s001.zip]

Archive with 1 entries (1 files):
- ijms-1342782-supplementary.pdf
